# Supplementary material for: Economic Evaluation of Hepatitis C Treatment Extension to Acute Infection and Early-Stage Fibrosis Among Patients Who Inject Drugs in Developing Countries: A Case of China
Source: Int J Environ Res Public Health. 2020 Jan 28;17(3):800. doi: 10.3390/ijerph17030800 (PMC7037788; doi:10.3390/ijerph17030800)
Supplement: Supplementary file 1 [file ijerph-17-00800-s001.zip]

Archive with 1 entries (1 files):
- Supplement materials.docx
